# Supplementary material for: A synthetic biology approach to assemble and reboot clinically relevant Pseudomonas aeruginosa tailed phages
Source: Microbiol Spectr. 2024 Jan 31;12(3):e02897-23. doi: 10.1128/spectrum.02897-23 (PMC10913387; doi:10.1128/spectrum.02897-23)
Supplement: Table S1 — List of oligos. [file spectrum.02897-23-s0001.xlsx]

## Sheet: Oligonucleotides
Table S1. List of oligonucleotides used in this work.
ID	Lab Name	Sequence (5'-3')	Template used	Purposes
A1	Inspex18F	CATCTGGCGATGCTCGAGCGGCTCGAATTCGTAATCATGGTC	pMQ30	Construction mutant Pa14
A2	InsPex18R	GACACAGCGGTCGGCAAGCTCATGCAAGCTTGGCACTGGC
A3	DeltaRE_1F	GCCAGTGCCAAGCTTGCATGAGCTTGCCGACCGCTGTGTC	Pa14 gDNA
A4	DeltaRE_1R	GCGCCCCGCAAAACGATAGGGCAGTGCAAATGCATGAAT
A5	DeltaRE_2F	ATTCATGCATTTGCACTGCCCTATCGTTTTGCGGGGCGC
A6	DeltaRE_2R	GACCATGATTACGAATTCGAGCCGCTCGAGCATCGCCAGATG
A7	ScreenDRE_PA14_F	CGCAGTGTTGGCGGTGATTC	Clones Pa14 gDNA
A8	ScreenDRE_PA14_R	CGCTTCACCCAGCGTAAGCC
A9	RE_neg_F	GTAGTAGGTGTAGGTAACGG
A10	RE_neg_R	GCGAGCAGTACCTGCTCATC
B11	InsPMQ30_DREPA01_R	CGAGAAGCGCTCATCGAACACATGCAAGCTTGGCACTGGC	pMQ30	Construction mutant Pa01
B12	InsPMQ30_DREPA01_F	GTGACGTCGTCCTTGGCCTCGCTCGAATTCGTAATCATGGTC
B13	1F_PA01RE	GCCAGTGCCAAGCTTGCATGTGTTCGATGAGCGCTTCTCG	Pa01gDNA
B14	1R_PA01RE	GCACGAATGGCCGGAGCGTACGACGATTTTCTTGACCGTC
B15	2f_PA01RE	GACGGTCAAGAAAATCGTCGTACGCTCCGGCCATTCGTGC
B16	2R_PA01RE	GACCATGATTACGAATTCGAGCGAGGCCAAGGACGACGTCAC
B17	ScreenF_PA01RE	TAGCCATCGATTTCCATTCG	Clones Pa14 gDNA
B18	screenR_PA01RE	ACGACCAGGGCTTCACCATC
B19	Neg_PA01RE_R	GCTACTGGAAGATCACGGTC
B20	Neg_PA01RE_F	ATAGAAGTAGCGGGCGAAGG
C21	InsPMQ30_Wadjet_R	GCCATAAGAAAGTGGGCCAGCATGCAAGCTTGGCACTGGC	pMQ30	Construction mutant Pa14
C22	InsPMQ30_Wadjet_F	CTGGCACCAGAAAAGCTTCGGCTCGAATTCGTAATCATGG
C23	Wadjet_1F	GCCAGTGCCAAGCTTGCATGCTGGCCCACTTTCTTATGGC	Pa14 gDNA
C24	1R_Wadjet	CTGCCTGGCTTTTGCTCGCATGCTCCGGCATGTGGAGAAC
C25	2Fwadjet	GTTCTCCACATGCCGGAGCATGCGAGCAAAAGCCAGGCAG
C26	2R_Wadjet	CCATGATTACGAATTCGAGCCGAAGCTTTTCTGGTGCCAG
C27	screenWadjet_F	CGGCATCGCAAGCTGGTCAC	Clones Pa14 gDNA
C28	screenWadjet_R	AACGTACAAACTAGGAATGC
C29	Neg_Wadjet_F	GGTCGATATAGCTGAGCAGC
C30	Neg_Wadjet_R	GGTCAATGAACAGCTCGTGC
D31	Half-Jg024-sgRNA	TTCTAATACGACTCACTATAGCTAGTGTACGCTAGAATCAGGTTTTAGAGCTAGA	Phage DNA extraction	In vitro phage DNA cleavage
D32	LinearJG024-sgRNA	TTCTAATACGACTCACTATAGACAATCCTCATAAGAAGTCGGTTTTAGAGCTAGA	Phage DNA extraction
E33	Jg024_1F	GCATCAGCGAATCGGTCTAC	Jg024 DNA	Screening JG024
E34	JG024_1R	GGAACTCTGACCCGGTACTC
E35	JG024_2f	GCATAGCTGTCGCAGTAGTC
E36	JG024_2R	ATCTCGCGAGCACGAAATTG
E37	JG024_3F	CTCAGAAGGACAACGAAGAG
E38	JG024_3R	TCGCTGTTATCCTTGCCCTC
E39	JG024_4F	CCTCAATGGCGATATGGTAG
E40	JG024_4R	ATGTCCAGGTTCTGGTACAG
E41	JG024_5F	CGGCAACTATGTCATCACTG
E42	JG024_5R	CTCTTCCAACTCGCGCATAG
E43	JG024_6F	GGAGGTCGGGAAACTTCAAC
E44	JG024_6R	TACCGTGTCCAGCCAACGTG
E45	JG024_7F	GGTATGCGAAGTTCCGTTTG
E46	JG024_7R	CGGAAAGCAGATTGCTGAAG
E47	JG024_8F	GATAGCGCGTTCGAGATTGG
E48	JG024_8R	ATGAGCAGCTGGTCGCTAAG
E49	JG024_9F	GCGAAGAGCGAATTAGCACG
E50	JG024_9R	CCTTCAGGTGCGGAGTTAAG
E51	Jg024_10F	TGACTTCCAGGGTGGTATCG
E52	JG024_10R	CTCTTCGGGAAGAGTTAGAC
E53	PCC1_F_OvJG024	CTTGATGCTTCGGAAAGAAATGGTGGACATAACACAATCCTCATAAGAAGTCGCGGCCGGCCCGGGCCGTCGACCAATTCTCATG	pCC1YTRP	Construction and screening JG024 in yeast
E54	Pcc1_R_ovJG024	GAAGAGTGGCTGAGCGCGGACGAAGGCGAAGAGTGATTACGATGCGCGGCCAGGATGGTCCCCGGGCCGGCTCGTATGTTGTGTGG
E55	Jonction1F_JG024	AACTTGCAGGCGTCTGGGTC	JG024/DMS3 in yeast DNA
E56	Jonction1PCC1_R	GGATGAATGGCAGAAATTCG
E57	Jonction2_PCC1_F	GCTTGGCGTAATCATGGTCA
E58	Jonction_2R_JG024	GAGAGCAGATGGTGCAGTTC
E59	PCC1_F_ovJG024Half1	AACCCGGATCGCCTGTAGGATAAGGCGTCCGGGTTTATCTCGATCTAGTGTACGCTAGAAGCGATCGCGCCGTCGACCAATTCTCATG	pCC1YTRP	Construction and screening Half JG024 in yeast
E60	Jonction1_Half1JG024_F	CTAAGGCTTAATTTGTCGAC	Half1 JG024 in yeast
E61	PCC1_R_ovJG024Half2	GACAAGCCGCGACACGCCGTCTTCGATTGCTGGCTGGACGGATGGGGCGGAAGCCACTGAGCGATCGCCCGGCTCGTATGTTGTGTGG	pCC1YTRP
E62	Jonction2_Half2JG024_R	CCAGGTCATCCGATTCAAGC	Half12JG024 in yeast
F63	DMS3_1F	AACTATGCCGCCCAGGTCAG	DMS3 DNA	Screening DMS3
F64	DMS3_1R	CTCACGTCATCGCCAGATAG
F65	DMS3_2f	GCGCTGACCAGGAGAAGAAG
F66	DMS3_2R	TTTCCAGGGATGGCTATCTG
F67	DMS3_3F	GTTTGGCATCCATATCAGCG
F68	DMS3_3R	GTTGTTGCGGATGCCGCGAG
F69	DMS3_4F	CTACCTGCACGAGCTGTTGC
F70	DMS3_4R	AGTCGATGGCCATGGTTTCG
F71	DMS3_5F	CAACGCCAATCTCTGCTACG
F72	DMS3_5R	GTCTTGGCCGCAGAGTTCTG
F73	DMS3_8F	AGCGCTATGCCCGACTAAAC
F74	DMS3_8R	ACCTTTGCCTCAGTACCTCG
F75	PCC1_OvDMS3_F	AAACGGTTAGGGCGCGTCATTTATTGCGCAAATCGGCGCCAAATTTCGCGCCGCGCTACAAGTACTGCCGTCGACCAATTCTCATG	pCC1YTRP	Construction and screening DMS3 in yeast
F76	PCC1_ovDMS3_R	TAGGGGCTCTGGCCTATCCCTCCCTCTTTTGGCATGTGTCAAAACAGTCACCTCCCCACAAGTACTCCGGCTCGTATGTTGTGTGG
F77	Jonction1_DMS3_F	GCAAAGGTTGCGGGCTGAAC	DMS3 in yeast DNA
F78	Jonction2_DMS3_R	TCCTTGCTCAATCCTGATCG
G79	4F1_RV	GGATATCGATGCGAAATGCAACGGCCAGTCGGACTCTTTGGGCGGTCTG	Synthetic JG024 genome	Construction phage molécule by PCR
G80	4F1_vector_FW	ATAGAACCCGAACGACCGAGCGCAGCGGCGGCCGCGCTGATACCGCCGCGGACCATCCTGGCCGCGCATCGTAA
G81	4F2_FW	TCAGACCGCCCAAAGAGTCCGACTGGCCGTTGCATTTCGCATCGATATC
G82	4F2_RV	GGAAGATTTCCAGACCGATGGCCGCCTGTTGGCGTTTGGTTTCGGCGCT
G83	4F3_FW	CAGCGCCGAAACCAAACGCCAACAGGCGGCCATCGGTCTGGAAATCTTC
G84	4F3_RV	CCGACCACGCCTCGATTTGTACGCGAGTTTGACGGCCATCGGGAAGATT
G85	4F4_FW	CAATCTTCCCGATGGCCGTCAAACTCGCGTACAAATCGAGGCGTGGTCG
G86	4F4_RV	CGGCGTGTAGCCGTCGCGAAGGTTGGCAAAGCCAGTGGAAGAGGTCTGC
G87	4F5_FW	CGCAGACCTCTTCCACTGGCTTTGCCAACCTTCGCGACGGCTACACGCC
G88	4F5_RV	ACCCTCAAGCGTAACACCATTCCGGAGCTGTTGGAGGAGCTTGGTCAGA
G89	4F6_FW	TTCTGACCAAGCTCCTCCAACAGCTCCGGAATGGTGTTACGCTTGAGGG
G90	4F6_RV	ACATGCTGGACACCATCCGCTCGCCGTTCGAGTTCGTGGACTTCATTTT
G91	4F7_FW	GAAAATGAAGTCCACGAACTCGAACGGCGAGCGGATGGTGTCCAGCATG
G92	4F7_RV	TCCTTCCAGGGAACTGGCCACCAGCCTGCGTTGAGCTTGCGGCCGTTTT
G93	4F8_FW	GAAAACGGCCGCAAGCTCAACGCAGGCTGGTGGCCAGTTCCCTGGAAGG
G94	4F8_RV	GGCCGGTATGTCCGTAAGCTACATCAACCAACCGGAGATGGTGAGTGGA
G95	4F9_FW	TTCCACTCACCATCTCCGGTTGGTTGATGTAGCTTACGGACATACCGGC
G96	4F9_vector_RV	GTTACGCGCTTCCTCGCTCACTGACTTTAATTAACTGCGGCGAGGGAATTCCGGCCGCGACTTCTTATGAGGAT
H97	DTR_chk7	AGGGTGACAGGAAGTTTCGC	Jg024 DNA	sequencing check, outside trycycler DTR going left
H98	DTR_chk8	CGGCTTGCATTTCGAGTTCG		sequencing check, outside trycycler DTR going right
H99	DTR_chk1	TCAAGTGGGCAGGGAAGATG		sequencing check, left of short DTR
H100	DTR_chk9	ATCATGCTGAGCCCATCGAC		sequencing check, right of short DTR
H101	indel1_L	ACGTTACTGTGGATACTCCGC		Sequencing primer, JG024 indel1
H102	indel1_R	TGGCAATTCGCGCTTCATTC
H103	indel2_L	CCCAGCGATGAAGATATGCG		Sequencing primer, JG024 indel2
H104	indel2_R	TAGGTCATCTGCGATGTCGG
