# Supplementary material for: A synthetic biology approach to assemble and reboot clinically relevant Pseudomonas aeruginosa tailed phages
Source: Microbiol Spectr. 2024 Jan 31;12(3):e02897-23. doi: 10.1128/spectrum.02897-23 (PMC10913387; doi:10.1128/spectrum.02897-23)
Supplement: Table S2 — List of plasmids. [file spectrum.02897-23-s0002.xlsx]

## Sheet: Plasmids
Table S2. list of plasmids used in this work.
Name	From
pMQ30	Provided by O'Tool Lab
pMQ30_∆RE_PA14	this study
pMQ30_∆RE_PA01	this study
pMQ30_∆Wadjet_PA14	this study
pYES1L-URA
pucP20T_tsapphire
pCC1YTRP	Provided by MolliLab
