# Supplementary material for: A synthetic biology approach to assemble and reboot clinically relevant Pseudomonas aeruginosa tailed phages
Source: Microbiol Spectr. 2024 Jan 31;12(3):e02897-23. doi: 10.1128/spectrum.02897-23 (PMC10913387; doi:10.1128/spectrum.02897-23)
Supplement: Table S3 — List of bacterial strains. [file spectrum.02897-23-s0003.xlsx]

## Sheet: Plasmids
Table S3. list of bacterial strains and phages used in this study
Name	From
DMS3 phage	Provided by O'Tool Lab
JG024 phage	Provided by
P. aeruginosa PA14	Provided by
P. aeruginosa PA01	Provided by O'Tool Lab
P. aeruginosa PA14∆CRISPR	Provided by O'Tool Lab
P. aeruginosa PA14∆CRISPR∆RE	Constructed in this study
P. aeruginosa PA14∆CRISPR∆RE∆Wadjet	Constructed in this study
P. aeruginosa PA01∆RE	Constructed in this study
