# Supplementary material for: A synthetic biology approach to assemble and reboot clinically relevant Pseudomonas aeruginosa tailed phages
Source: Microbiol Spectr. 2024 Jan 31;12(3):e02897-23. doi: 10.1128/spectrum.02897-23 (PMC10913387; doi:10.1128/spectrum.02897-23)
Supplement: Table S4 — Detection of defense systems. [file spectrum.02897-23-s0004.xlsx]

## Sheet: PADLOC summary
Table S4 : Detection of defense system using PADLOC analysis on PA14 and PAO1 genomes
PAO1
Genome accession number	Systems	Genome position start	Genome position End
NC_002516.2	retron_I-B	785486	788253
	Helicase-DUF2290	1486265	1489095
	RM_type_I	3090220	3098508
PA14
Genome accession number	Systems	Genome position start	Genome position End
GCF_000404265.1	shedu	3091852	3093495
	gabija	197343	201694
	wadjet_type_I	5273179	5279978
	DMS_other	3078553	3082033
	RM_type_IIG	4251118	4253898
	cas_type_I-F1	2632964	2643649
