# Supplementary material for: A synthetic biology approach to assemble and reboot clinically relevant Pseudomonas aeruginosa tailed phages
Source: Microbiol Spectr. 2024 Jan 31;12(3):e02897-23. doi: 10.1128/spectrum.02897-23 (PMC10913387; doi:10.1128/spectrum.02897-23)
Supplement: Table S5 — Verification of mutations in genomes by WGS. [file spectrum.02897-23-s0005.xlsx]

## Sheet: Review
Table S5: Verification mutations in genomes by WGS
Clone name	Reference genome	Reference Length (bp)	Number of reads	Average coverage	Deletion	Others mutations (VarScan)
JG024 WT	NC_017674	66275	2021890	6695		13
DMS3 WT	NC_008717	36415	12031122	49888.8		13
DMS3 5_2 (Rebooted)	NC_008717	36415	8619238	35740.9		13
DMS3 5_3 (Rebooted)	NC_008717	36415	8049088	33376.7		21
JG024 9_1 (Rebooted)	NC_017674	66275	8233828	18759.8		5
JG024 9_2 (Rebooted)	NC_017674	66275	8678482	19772.9		6
PA14 WT	CP104983		6144800	142		11
PA01 WT	NC_002516		1282810	31		0
PA01 ∆RE	NC_002516		8174300	197	OK	0
PA14 ∆CRISPR	CP104983		5228612	120	OK	13
PA14 ∆CRISPR ∆RE	CP104983		5774778	133	OK	12
PA14 ∆CRISPR ∆RE ∆Wadjet	CP104983		5408288	125	OK	11

## Sheet: PA14WT
PA14 WT
#CHROM	POS	REF	ALT
CP104983.1	807679	R	A			Uncertain position in Gb file
CP104983.1	810110	Y	T
CP104983.1	2319384	S	C
CP104983.1	3075595	S	C
CP104983.1	3630795	S	C
CP104983.1	4376796	A	C
CP104983.1	4616410	S	C
CP104983.1	4616447	C	G
CP104983.1	4957193	Y	C
CP104983.1	5131699	Y	C
CP104983.1	5131718	R	A
CP104983.1	5461082	R	G

## Sheet: PA14 ∆CRISPR
PA14 ∆CRISPR
#CHROM	POS	REF	ALT
CP104983.1	807679	R	G			Uncertain position in Gb file
CP104983.1	810110	Y	T			Find in PA14 WT
CP104983.1	2319384	S	C
CP104983.1	3075595	S	C
CP104983.1	3556256	G	A
CP104983.1	4616447	C	G
CP104983.1	4787097	S	C
CP104983.1	4957193	Y	C
CP104983.1	4957569	Y	C
CP104983.1	5131718	R	A
CP104983.1	5461082	R	G

## Sheet: PA14 ∆CRISPR ∆RE
PA14 ∆CRISPR ∆RE
#CHROM	POS	REF	ALT
CP104983.1	200426	S	C			Uncertain position in Gb file
CP104983.1	807679	R	A			Find in PA14 ∆CRISPR
CP104983.1	810110	Y	T
CP104983.1	2319384	S	C
CP104983.1	3075595	S	C
CP104983.1	3556256	G	A
CP104983.1	4616410	S	C
CP104983.1	4616447	C	G
CP104983.1	4957193	Y	C
CP104983.1	4957569	Y	T
CP104983.1	5131699	Y	C
CP104983.1	5131718	R	A
CP104983.1	5461082	R	G

## Sheet: PA14 ∆CRISPR ∆RE ∆Wadjet
PA14 ∆CRISPR ∆RE ∆Wadjet
#CHROM	POS	REF	ALT
CP104983.1	807679	R	G			Uncertain position in Gb file
CP104983.1	810110	Y	T			Find in PA14 ∆CRISPR ∆RE
CP104983.1	2319384	S	C
CP104983.1	3075595	S	C
CP104983.1	3556256	G	A
CP104983.1	4616410	S	C
CP104983.1	4616447	C	G
CP104983.1	4787097	S	C
CP104983.1	4957193	Y	C
CP104983.1	5131699	Y	C
CP104983.1	5131718	R	A
CP104983.1	5461082	R	G

## Sheet: DMS3 WT
DMS3 WT
#CHROM	POS	REF	ALT	Freq
DMS3	1023	TAA	T	0.931
DMS3	1025	A	T	0.06531
DMS3	1047	G	GT	0.9683
DMS3	1074	AC	A	0.9089
DMS3	1100	TC	T	0.9892
DMS3	1101	C	T	0.4336
DMS3	1122	AC	A	0.9547
DMS3	1123	C	A	0.0925
DMS3	1215	TA	T	0.0117
DMS3	1216	AC	A	0.9495
DMS3	1217	C	A	0.3541
DMS3	10158	A	C	0.017
DMS3	22386	A	T	0.0443

## Sheet: DMS3 5_2 (Rebooted)
DMS3 5_2 (Rebooted)
#CHROM	POS	REF	ALT	Freq
DMS3	1023	TAA	T	0.9351			Found in WT
DMS3	1025	A	T	0.0804			Found in both clones but not WT
DMS3	1047	G	GT	0.9697
DMS3	1074	AC	A	0.9138
DMS3	1100	TC	T	0.9883
DMS3	1101	C	T	0.4232
DMS3	1122	AC	A	0.951
DMS3	1216	AC	A	0.9548
DMS3	1217	C	A	0.367
DMS3	11299	A	C	0.0116
DMS3	22386	A	T	0.0419
DMS3	22389	T	G	0.02
DMS3	36389	C	T	0.2955

## Sheet: DMS3 5_3 (Rebooted)
DMS3 5_3 (Rebooted)
#CHROM	POS	REF	ALT	Freq
DMS3	1023	TAA	T	0.933			Found in WT
DMS3	1025	A	T	0.05628			Found in both clones but not WT
DMS3	1047	G	GT	0.9632			Found in just DMS 5_3
DMS3	1074	AC	A	0.9446
DMS3	1075	C	A	0.2014
DMS3	1100	TC	T	0.9835
DMS3	1101	C	T	0.4423
DMS3	1121	TA	T	0.0108
DMS3	1122	AC	A	0.93
DMS3	1123	C	A	0.0441
DMS3	1215	TA	T	0.0239
DMS3	1216	AC	A	0.9481
DMS3	1217	C	A	0.3163
DMS3	5514	T	G	0.0111
DMS3	10158	A	C	0.0372
DMS3	11299	A	C	0.0112
DMS3	19509	T	G	0.0108
DMS3	19519	A	C	0.0129
DMS3	22386	A	T	0.0332
DMS3	22389	T	G	0.0326
DMS3	36389	C	T	0.2705

## Sheet: JG024 WT
Jg024 WT
#CHROM	POS	REF	ALT	Freq
JG024	27376	C	G	0.0475
JG024	29132	C	CG	0.4927
JG024	29141	T	G	0.0264
JG024	29665	G	A	0.0616
JG024	29672	C	A	0.0201
JG024	30985	C	T	0.0101
JG024	33656	A	G	0.0168
JG024	34625	C	G	0.2319
JG024	34707	C	A	0.0439
JG024	34713	T	G	0.0163
JG024	34762	A	G	0.0871
JG024	34767	C	A	0.0953
JG024	55007	G	GA	0.9582

## Sheet: JG024 9_1 (Rebooted)
JG024 9_1 (Rebooted)
#CHROM	POS	REF	ALT	Freq
JG024	3316	TG	T	0.0107			Found in WT
JG024	29130	A	C	0.0263			Found in both clones but not WT
JG024	29132	C	CG	0.4106			Found in only one clone
JG024	29141	T	G	0.0293
JG024	55007	G	GA	0.9183

[truncated: 1 more sheets: JG024 9_2 (Rebooted)]
